# Supplementary material for: Structural basis of RNA polymerase inhibition by viral and host factors
Source: Nat Commun. 2021 Sep 17;12:5523. doi: 10.1038/s41467-021-25666-5 (PMC8448823; doi:10.1038/s41467-021-25666-5)
Supplement: Supplementary file 6 — Source Data [file 41467_2021_25666_MOESM6_ESM.zip]

Archive with 8 entries (8 files):
- EMSA assay.png
- __MACOSX/._EMSA assay.png
- SDS-PAGE of cryo-EM sample.png
- __MACOSX/._SDS-PAGE of cryo-EM sample.png
- SORCE DATA description.docx
- __MACOSX/._SORCE DATA description.docx
- Western blot analysis.png
- __MACOSX/._Western blot analysis.png
